# Supplementary material for: Immunomodulators and Advanced Therapies for Induction of Remission in Crohn’s Disease: A Systematic Review and Network Meta-Analysis
Source: Inflamm Bowel Dis. 2025 Sep 19;32(1):53–66. doi: 10.1093/ibd/izaf191 (PMC12759050; doi:10.1093/ibd/izaf191)
Supplement: izaf191_Supplementary_Data [file izaf191_supplementary_data.zip]

Archive with 3 entries (3 files):
- Supplement 1.pdf
- Supplement 2 RoB details.pdf
- Supplement 3 GORDON plots.pdf
